# Supplementary material for: Analysis and Risks of Emerging Contaminants and Microplastics in Natural and Treated Waters and Human Health: A Critical Review
Source: J Xenobiot. 2026 May 23;16(3):93. doi: 10.3390/jox16030093 (PMC13302567; doi:10.3390/jox16030093)
Supplement: Supplementary file 1 [file jox-16-00093-s001.zip]

Archive with 1 entries (1 files):
- jox-4266607-supplementary.pdf
